# Supplementary material for: Chemical Profile and Screening of Bioactive Metabolites of Rindera graeca (A. DC.) Bois. & Heldr. (Boraginaceae) In Vitro Cultures
Source: Plants (Basel). 2021 Apr 21;10(5):834. doi: 10.3390/plants10050834 (PMC8143363; doi:10.3390/plants10050834)
Supplement: Supplementary file 1 [file plants-10-00834-s001.zip]

Archive with 1 entries (1 files):
- plants-1192124-supplementary.pdf
